# Supplementary material for: Fast Thermal Monitoring of Pulsed Laser Cleaning Processes
Source: Micromachines (Basel). 2026 May 25;17(6):653. doi: 10.3390/mi17060653 (PMC13303525; doi:10.3390/mi17060653)
Supplement: Supplementary file 1 [file micromachines-17-00653-s001.zip]

Archive with 1 entries (1 files):
- micromachines-4259819-supplementary.pdf
